# Supplementary material for: Rainfall-Driven Mobilisation of Clinically Relevant Burkholderia pseudomallei in a Groundwater-Connected Urban Creek, Northern Australia
Source: Pathogens. 2026 Mar 3;15(3):276. doi: 10.3390/pathogens15030276 (PMC13029273; doi:10.3390/pathogens15030276)
Supplement: Supplementary file 1 [file pathogens-15-00276-s001.zip]

Archive with 1 entries (1 files):
- pathogens-4174298-supplementary.pdf
